# Supplementary material for: From Congenital Torticollis to Leigh Syndrome: A Case Report of Diagnostic Evolution in an Infant
Source: Children (Basel). 2025 Nov 10;12(11):1522. doi: 10.3390/children12111522 (PMC12651586; doi:10.3390/children12111522)
Supplement: Supplementary file 1 [file children-12-01522-s001.zip]

Archive with 1 entries (1 files):
- children-3928763-supplementary.pdf
